# Supplementary material for: Dry-Coated Graphite onto Sandpaper for Triboelectric Nanogenerator as an Active Power Source for Portable Electronics
Source: Nanomaterials (Basel). 2019 Nov 8;9(11):1585. doi: 10.3390/nano9111585 (PMC6915370; doi:10.3390/nano9111585)
Supplement: Supplementary file 1 [file nanomaterials-09-01585-s001.zip]

Archive with 5 entries (4 files):
- Supporting_Info/
- Supporting_Info/Nanomaterials_SM.docx
- Supporting_Info/Supplementary Video S1.mp4
- Supporting_Info/Supplementary Video S2.mp4
- Supporting_Info/Supplementary Video S3.mp4
